# Supplementary material for: Modeling human enteric dysbiosis and rotavirus immunity in gnotobiotic pigs
Source: Gut Pathog. 2016 Nov 8;8:51. doi: 10.1186/s13099-016-0136-y (PMC5100090; doi:10.1186/s13099-016-0136-y)
Supplement: Supplementary file 1 — Additional file 1: Table S1. Experimental design for Gn pig study. Table S2. Mean concentration of specified enteropathy biomarkers in large intestinal contents on PID28 and PCD7. Table S3. Mean measurements per group for specified parameter and tissue. V:C is the villous to crypt ratio. Mitotic index was determined by counting mitotic figures in 50 crypts. Measurements are given in mm. Table S4. Weights (in kg) of Gn pigs during the study. [file 13099_2016_136_MOESM1_ESM.xlsx]

## Sheet: S1 Table
S1 Table. Experimental design for Gn pig study.
Experimental design for Gn pig study
Activity	Date
Derivation of Gn pigs	PPD0*
Intraperitoneal injection of normal swine serum to provide baseline passive protection (60ml/pig)	PPD0 or PPD1
Sterility test	PPD3
Oral inoculation with HGM SV14 or PM25	PPD5,6,7
Bleeding for detection of serum antibody by ELISA	Weekly, starting PID0
Oral vaccination with attenuated HRV Wa vaccine (AttHRV 5X10^7 fluorescence forming unit [FFU])	PID0, PID10, PID20**
Oral challenge with virulent HRV Wa (G1P1A[8], 1X10^5 FFU)	PID 28 (PCD0)
Record daily fecal consistency scores	PCD0-7***
Rectal swabs for virus shedding (CCIF, ELISA)	PCD0-7
Euthanasia (with one day variation around the specified dates)	PID28 or PCD7
*Postpartum day (PPD), **Post-inoculation day (PID), ***Post-challenge day (PCD)

## Sheet: S2 Table
S2 Table. Mean concentration of specified enteropathy biomarkers in large intestinal contents on PID28 and PCD7.
Group	α-1-antitrypsin ug/ml	Myeloperoxidase ug/ml	REG1B ng/ml
HHGM PID28	18.01	0.173	3.61
HHGM PCD7	11.57	0.117	2.32
UHGM PID28	18.89	0.13	3.78
UHGM PCD7	14.97	0.117	3

## Sheet: S3 Table
S3 Table. Small intestinal histopathology. Mean measurements per group for specified parameter and tissue. V:C is the villous to crypt ratio. Mitotic index was determined by counting mitotic figures in 50 crypts. Measurements are in mm.
Group	Tissue	Villus length	Crypt depth	V:C	Lamina propria width	Mitotic index
PID28
HHGM	duodenum	0.56	0.23	2.45	0.05	0.36
UHGM	duodenum	0.51	0.26	2.03	0.04	0.25
HHGM	jejunum	0.54	0.24	2.24	0.04	0.54
UHGM	jejunum	0.5	0.17	2.98	0.06	0.41
HHGM	ileum	0.3	0.15	2.02	0.05	0.37
UHGM	ileum	0.3	0.16	1.95	0.05	0.42
PCD7
HHGM	duodenum	0.54	0.27	2.03	0.04	0.27
UHGM	duodenum	0.64	0.24	2.7	0.04	0.3
HHGM	jejunum	0.54	0.18	2.98	0.06	0.44
UHGM	jejunum	0.52	0.18	2.34	0.07	0.53
HHGM	ileum	0.35	0.16	2.15	0.05	0.27
UHGM	ileum	0.35	0.18	2.07	0.05	0.29

## Sheet: S4 Table
S4 Table. Weights (in kg) of Gn pigs during the study.
Inoculum	Pig ID	PID0	PID7	PID14	PID21	PID 28	PCD 7
HHGM	2015-09-02	2	2.2	3	4	5	.
	2015-09-03	1.5	1.9	2.6	3.1	4	.
	2015-10-01	2	2.2	3	3.8	4.9	.
	2015-10-02	1.8	2	2.8	3.7	5	.
	2015-10-03	1.9	2.1	2.9	3.8	5.2	.
	2015-06-01	1.6	1.8	2.5	3.4	4.1	5
	2015-06-02	1.5	1.8	2.2	3	4	4.4
	2015-09-10	1.4	2	2.6	3.2	4	5.4
	2015-09-11	1.7	2.2	3	3.9	4.9	5.9
	2015-10-07	1.9	2.2	3	3.6	4.4	5.1
	2015-10-08	2	2.1	3	3.8	4.8	5.4
	2015-10-09	1.9	2	2.9	3.6	5	5.2
	Ave	1.7667	2.0417	2.7917	3.575	4.6083	5.2
	SD	0.2188	0.1505	0.261	0.3279	0.4699	0.4583
	SEM	0.0632	0.0434	0.0753	0.0946	0.1357	0.1732
UHGM	2015-09-04	1.8	1.8	2.5	3.2	4.2	.
	2015-09-05	1.8	1.8	2.5	3.1	4	.
	2015-09-06	1.5	2.1	2.7	3.2	4	.
	2015-10-04	1.9	2.1	2.8	3.8	4.4	.
	2015-10-05	1.9	2	2.4	3.6	4.6	.
	2015-10-06	2.1	2.4	3	4	5.1	.
	2015-09-07	1.2	1.7	2.4	3.4	4	4.8
	2015-09-08	1.2	1.8	2.4	3.2	4.2	4.5
	2015-09-09	1	1.6	2.3	3	4	4.3
	2015-10-10	2	2.5	3.2	4.2	5.1	5.5
	2015-10-11	2	2.2	2.9	3.8	5	5.3
	2015-10-12	2.2	3	3.3	4.2	5.3	5.8
	Ave	1.717	2.083	4.95	3.558	4.492	5.033
	SD	0.395	0.4	7.895	0.434	0.505	0.592
	SEM	0.114	0.115	2.279	0.125	0.146	0.242
